# Supplementary material for: Smoking is associated with higher risk of contracting bacterial infection and pneumonia, intensive care unit admission and death
Source: PLoS One. 2024 May 9;19(5):e0302505. doi: 10.1371/journal.pone.0302505 (PMC11081217; doi:10.1371/journal.pone.0302505)
Supplement: S1 Table — (XLSX) [file pone.0302505.s001.xlsx]

## Sheet: Suppl table 1 smoking ICU
S1 table: Characteristics of participants admitted to an intensive care unit by smoking status.
	Smoking
	Never	Former	Current
No	330 (31.5)	381 (36.3)	338 (32.2)
Age at admission, years (IQR)	77.0 (73.0-83.0)	76.0 (72.0-82.0)	74.0 (69.0-79.0)
Alcohol, g/day (IQR)	6.8 (1.8-15.3)	14.6 (5.0-26.9)	11.8 (3.4-24.6)
SAPS3 (IQR)	68.0 (59.0-77.5)	65.0 (59.0-74.0)	67.0 (59.0-78.0)
sex, n (%)
Men	231 (70.0)	333 (87.4)	238 (70.4)
Women	99 (30.0)	48 (12.6)	100 (29.6)
Marital status, n (%)
Cohabiting	263 (79.7)	316 (82.9)	263 (77.8)
Living alone	67 (20.3)	65 (17.1)	75 (22.2)
Education, n (%)
<9 years	119 (36.1)	146 (38.3)	137 (40.5)
9-12 years	25 (7.6)	29 (7.6)	19 (5.6)
≥12 years	55 (16.7)	61 (16.0)	41 (12.1)
Other	131 (39.7)	145 (38.1)	141 (41.7)
Charlson's weigthed comorbidity index, n (%)
0	266 (80.6)	300 (78.7)	269 (79.6)
1	34 (10.3)	50 (13.1)	45 (13.3)
2	23 (7.0)	24 (6.3)	19 (5.6)
≥3	7 (2.1)	7 (1.8)	5 (1.5)
Exercise, n (%)
<1 hour/week	73 (22.1)	71 (18.6)	106 (31.4)
1 hour/week	60 (18.2)	94 (24.7)	75 (22.2)
2-3 hours/week	117 (35.5)	112 (29.4)	81 (24.0)
4-5 hours/week	42 (12.7)	43 (11.3)	30 (8.9)
>5 hours/week	38 (11.5)	61 (16.0)	46 (13.6)
Walking/bicycling, n (%)
Hardly ever	35 (10.6)	54 (14.2)	63 (18.6)
<20 minutes/day	69 (20.9)	102 (26.8)	83 (24.6)
20-40 minutes/day	109 (33.0)	95 (24.9)	91 (26.9)
40-60 minutes/day	62 (18.8)	59 (15.5)	45 (13.3)
>60 minutes/day	55 (16.7)	71 (18.6)	56 (16.6)
Invasive mechanical ventilation, n (%)
No	218 (66.1)	255 (66.9)	197 (58.3)
Yes	112 (33.9)	126 (33.1)	141 (41.7)
Non-invasive ventilation, n (%)
No	254 (77.0)	288 (75.6)	240 (71.0)
Yes	76 (23.0)	93 (24.4)	98 (29.0)
High-flow oxygen therapy, n (%)
No	271 (82.1)	315 (82.7)	276 (81.7)
Yes	59 (17.9)	66 (17.3)	62 (18.3)
Renal replacement therapy, n (%)
No	295 (89.4)	353 (92.7)	306 (90.5)
Yes	35 (10.6)	28 (7.3)	32 (9.5)
ICU mortality, n (%)
No	268 (81.2)	316 (82.9)	268 (79.3)
Yes	62 (18.8)	65 (17.1)	70 (20.7)
