# Supplementary material for: Smoking is associated with higher risk of contracting bacterial infection and pneumonia, intensive care unit admission and death
Source: PLoS One. 2024 May 9;19(5):e0302505. doi: 10.1371/journal.pone.0302505 (PMC11081217; doi:10.1371/journal.pone.0302505)
Supplement: S2 Table — Number of participants, number of cases, person-years at risk (PYAR), hazard ratio (HR) and 95% confidence interval (CI) for risk of contracting any infection or pneumonia, being admitted to an intensive care unit and dying. Crude model adjusted for age (as time scale) and sex. Adjusted model adjusted for age (as time scale), sex, Charlson’s weighted comorbidity index, education, marital status, exercise, walking and alcohol consumption. (XLSX) [file pone.0302505.s002.xlsx]

## Sheet: tabell regression output
S2 table: regression output from analyses of smoking status.
Infection
	Contracting					ICU admission					Death
	N	Failures	PYAR	Crude	Adjusted	N	Failures	PYAR	Crude	Adjusted	N	Failures	PYAR	Crude	Adjusted
Never	26376	10339	519459.71	1.00 (ref)	1.00 (ref)	26377	330	630821.15	1.00 (ref)	1.00 (ref)	26377	1748	522423.51	1.00 (ref)	1.00 (ref)
Former	21405	8669	417490.11	1.10 (1.06-1.13)	1.08 (1.05-1.12)	21405	381	511185.34	1.23 (1.06-1.43)	1.21 (1.04-1.41)	21405	1566	416338.42	1.23 (1.15-1.32)	1.19 (1.11-1.28)
Current	15121	6290	291357.4	1.20 (1.17-1.24)	1.17 (1.13-1.21)	15121	338	360616.39	1.73 (1.49-2.02)	1.64 (1.41-1.92)	15121	1191	283494.32	1.76 (1.64-1.90)	1.64 (1.52-1.77)
Pneumonia
	Contracting					ICU admission					Death
	N	Failures	PYAR	Crude	Adjusted	N	Failures	PYAR	Crude	Adjusted	N	Failures	PYAR	Crude	Adjusted
Never	26376	3878	593638.41	1.00 (ref)	1.00 (ref)	26377	102	630837.38	1.00 (ref)	1.00 (ref)	26377	1099	522423.51	1.00 (ref)	1.00 (ref)
Former	21405	3674	475076.86	1.20 (1.14-1.25)	1.17 (1.12-1.23)	21405	139	511190.92	1.44 (1.11-1.86)	1.42 (1.09-1.84)	21405	975	416338.42	1.19 (1.09-1.30)	1.16 (1.06-1.27)
Current	15121	2919	332240.67	1.48 (1.41-1.55)	1.42 (1.35-1.49)	15121	142	360624.51	2.35 (1.82-3.03)	2.26 (1.75-2.94)	15121	777	283494.32	1.82 (1.66-2.00)	1.70 (1.55-1.87)
